# Supplementary material for: Persistent Symptoms (Lasting Longer than 1 Year) in Children Hospitalized with Acute COVID-19 Versus Other Conditions
Source: Children (Basel). 2024 Nov 27;11(12):1444. doi: 10.3390/children11121444 (PMC11674934; doi:10.3390/children11121444)
Supplement: Supplementary file 1 [file children-11-01444-s001.zip]

Archive with 1 entries (1 files):
- children-3268081-supplementary.pdf
